# Supplementary material for: Unsupervised Clustering Reveals Sarcoidosis Phenotypes Marked by a Reduction in Lymphocytes Relate to Increased Inflammatory Activity on 18FDG-PET/CT
Source: Front Med (Lausanne). 2021 Feb 24;8:595077. doi: 10.3389/fmed.2021.595077 (PMC7943443; doi:10.3389/fmed.2021.595077)
Supplement: Supplementary file 1 [file Data_Sheet_1.CSV]

Number	Subject_Number	Diagnostic_Biopsy_Site	Cluster	Liver_Background_SUV	Max_SUV	SUVmax_SUVbackground_Ratio	SUV_Ratio_Group	Total_MV	Total_LG	Intra_MV	Intrathoracic_LG	Extra_MV	Extra_LG	Gender	Race	Age_Group	BMI	BMI_Group	Smoking_Hx	Treatment_at_PET	BX_Proven	Inflammatory_Comorbidity	Year_of_Diagnosis	Diagnosis_to_PET	PET_Type	PET_Image_Aquisition_Time	PET_Glucose	Lung_Parenchyma_PET	Time_PET_to_CBC_Days	WBC	Percent_Neu	Percent_Lymph	Percent_Mono	Percent_Eos	Percent_Bas	Abs_Neu	Abs_Lymph	Abs_Mono	Abs_Eos	Abs_Bas	Time_PET_to_CD4_Lymph_Days	Abs_CD4	Time_PET_to_Metabolic_Panel_Days	Estimated_Creatinine_Clearance	Alk_Phos	AST	ALT	Protein_Gap	Calcium
1	UIC_Subject_1	Pulmonary	1	3.1	9.3	3	1	81	327	73	307	8	20	F	AA	50_60	35.07	G2	Former	A	Y	N	2001	Quart4	Skull_Thigh	58	87	Advanced	-30	5.2	43.9	39.5	10.3	5.5	0.8	2.3	2.1	0.5	0.3	0	-30	713	-30	103.8	75	31	37	8.1	9.5
2	UIC_Subject_2	Pulmonary	1	2.56	20.07	7.8398	1	66	266	66	266	0	0	F	AA	50_60	23.74	Norm	Never	A	Y	N	2005	Quart4	Skull_Thigh	60	83	Lung_Nodules	0	4.9	57.7	32	7.3	2.2	0.8	2.9	1.6	0.4	0.1	0	0	565	0	65	47	26	17	7.2	9.5
3	UIC_Subject_3	Pulmonary	2	2.86	4.29	1.5	0	272	654	272	654	0	0	F	AA	50_60	33.73	G1	Never	D	Y	N	1991	Quart4	Skull_Thigh	60	75	Advanced	-49	4.2	55.3	32.2	7.2	3.7	1.6	2.3	1.3	0.3	0.2	0.1	-49	532	-49	73.4	56	35	39	7.1	9.8
4	UIC_Subject_4	Skin	2	3.27	12.63	3.8624	1	677	4080	186	484	492	3596	M	AA	30_39	21.55	Norm	Former	B	Y	N	2015	Quart1	Skull_Thigh	60	71	Advanced	-64	8.9	58.9	28.2	12	0.8	0.1	5.2	2.5	1.1	0.1	0	-89	483	-64	118.6	117	57	52	7.7	9.6
5	UIC_Subject_5	LN	2	3.08	10.57	3.4318	1	139	420	134	406	5	14	F	AA	40_50	50.43	G3_Above	Former	D	Y	N	2005	Quart3	Skull_Thigh	60	94	Advanced	-12	8.6	75.7	17.3	4.8	1.3	0.9	6.5	1.5	0.4	0.1	0.1	-12	465	-12	81	274	46	57	7.8	9.6
6	UIC_Subject_6	LN	1	4.05	6.19	1.5284	0	3	13	0	0	3	13	F	AA	40_50	45.84	G3_Above	Former	D	Y	N	2001	Quart4	Skull_Thigh	60	75	Normal	-50	4.5	31.8	57.7	8.3	1.6	0.6	1.4	2.6	0.4	0.1	0	-50	1394	-50	87.7	129	19	17	7.6	10.6
7	UIC_Subject_7	Ocular	1	2.52	4.05	1.6071	0	32	73	25	57	6	16	F	AA	60_plus	29.82	OverW	Never	A	Y	N	2015	Quart1	Skull_Thigh	60	76	Normal	-38	5.4	39.3	39	9.5	11.3	0.9	2.1	2.1	0.5	0.6	0	-38	852	-38	105.8	66	20	11	7	10.2
8	UIC_Subject_8	Pulmonary	1	3.03	7.92	2.6139	1	25	101	25	101	0	0	F	C	50_60	36.23	G2	Former	C	Y	N	2013	Quart2	Skull_Thigh	60	154	Normal	-37	4.8	70	19	4	5	NA	3.4	0.9	0.2	0.2	NA	-37	615	-37	69.3	104	53	48	7.1	9.8
9	UIC_Subject_9	LN	1	3.03	5.91	1.9505	0	111.7	343.6	107.3	332.3	4.4	11.4	M	AA	50_60	36.42	G2	Never	D	Y	N	2010	Quart2	Skull_Thigh	60	96	GGO_Consolidation_Atelectasis	-91	5.2	49.9	32.5	11.4	5.6	0.6	2.6	1.7	0.6	0.3	0	-91	810	-91	77.4	65	28	25	7	9.4
10	UIC_Subject_10	Salivary Gland	2	5.26	11.42	2.1711	1	104.1	345.5	22.1	41.7	82	305.8	F	AA	50_60	44.66	G3_Above	Never	E	Y	N	2011	Quart3	Skull_Thigh	66	94	Lung_Nodules	-30	5.7	34.5	43.9	14.7	6.1	0.8	2	2.5	0.8	0.4	0	-30	1386	-30	58.2	152	24	20	7	9.8
11	UIC_Subject_11	Ocular	2	3.36	14.6	4.3452	1	47	142	0	0	47	142	M	AA	40_50	39.2	G2	Current	D	Y	N	2013	Quart1	Skull_Thigh	69	95	Lung_Nodules	-29	2.9	52.5	35.4	10.1	1.8	0.2	1.5	1	0.3	0	0	-29	313	-29	75.7	56	22	26	7.1	9.3
12	UIC_Subject_12	LN	3	4.1	21.98	5.361	1	190	1634	49	295	141	1339	M	C	40_50	35.11	G2	Former	D	Y	N	2010	Quart2	Skull_Thigh	77	82	Lung_Nodules	-31	11	88	6	5	1	NA	9.7	0.7	0.6	0.1	NA	-31	227	-31	76.8	51	34	50	7.1	9.7
13	UIC_Subject_13	Pulmonary	1	3.76	4.85	1.2899	0	25	72	25	72	0	0	F	AA	50_60	37.98	G2	Current	D	Y	N	1990	Quart4	Skull_Thigh	56	100	Advanced	-11	8	89.7	7.8	2.1	0.1	0.3	7.2	0.6	0.2	0	0	-11	286	-11	93.6	169	29	27	7.7	9.4
14	UIC_Subject_14	LN	1	3.31	5.3	1.6012	0	105	288	105	288	0	0	F	C	50_60	43.74	G3_Above	Former	E	Y	N	2009	Quart3	Skull_Thigh	60	67	Normal	14	8.2	53	29.3	7.9	8.9	0.9	4.4	2.4	0.6	0.7	0.1	14	1324	14	58.5	73	23	19	6.9	9
15	UIC_Subject_15	LN	3	3.39	11.7	3.4513	1	144	768	144	768	0	0	F	AA	50_60	48.83	G3_Above	Former	B	Y	N	2011	Quart2	Skull_Thigh	68	111	Lung_Nodules	-44	8.7	74.9	20.7	3.8	0.3	0.3	6.5	1.8	0.3	0	0	-44	463	-44	72.9	113	16	14	6.9	9.8
16	UIC_Subject_16	LN	3	2.85	12.78	4.4842	1	296	639	296	639	0	0	M	AA	50_60	30.73	G1	Never	B	Y	N	2014	Quart1	Skull_Thigh	45	97	Lung_Nodules	3	6.2	73.1	13	13.6	0.1	0.2	4.5	0.8	0.8	0	0	3	189	3	125.2	49	26	34	7	9.4
17	UIC_Subject_17	LN	2	2.37	21.4	9.0295	1	24	79	5	12	18	68	M	AA	40_50	25.88	OverW	Never	A	Y	N	2007	Quart3	Skull_Thigh	60	81	Normal	-29	3.4	47	41	10	2	NA	1.6	1.4	0.3	0.1	NA	-29	266	-29	65.9	415	73	88	7.9	9.3
18	UIC_Subject_18	Liver	1	2.4	4.45	1.8542	0	30	70	30	70	0	0	F	AA	40_50	24.8	Norm	Never	A	Y	N	1996	Quart4	Skull_Thigh	65	77	Advanced	0	7.9	52.4	33.5	9.7	3.2	1.2	4.1	2.7	0.8	0.3	0.1	0	1517	0	88.1	163	34	21	7.5	9.8
19	UIC_Subject_19	Pulmonary	1	2.36	3.22	1.3644	0	13	30	3	8	10	22	F	C	30_39	38.34	G2	Former	C	Y	N	2009	Quart2	Skull_Thigh	63	79	Normal	-49	9.6	65.1	26.8	5	2.2	0.9	6.2	2.6	0.5	0.2	0.1	-49	1167	-49	96.8	51	22	19	7.3	8.9
20	UIC_Subject_20	Pulmonary	2	2.74	6.7	2.4453	1	73	255	73	255	0	0	F	AA	50_60	34.8	G1	Never	D	Y	N	2005	Quart3	Skull_Thigh	60	96	Lung_Nodules	-93	8	69.6	18.3	7	4.1	1	5.6	1.5	0.6	0.3	0.1	-169	1174	-93	74	73	36	42	6.9	9.4
21	UIC_Subject_21	Pulmonary	2	3.39	6.57	1.9381	0	612	1605	545	1369	67	236	F	AA	50_60	34.72	G1	Former	D	Y	N	2007	Quart3	Skull_Thigh	60	96	Advanced	-22	13.3	64.6	23.4	10.6	1	0.4	8.6	3.1	1.4	0.1	0.1	-22	1482	-22	64.1	228	30	20	7.4	9.8
22	UIC_Subject_22	Liver	2	3.85	12.26	3.1844	1	21	134	0	0	21	134	F	C	50_60	34.78	G1	Never	B	Y	N	2009	Quart2	Skull_Thigh	65	74	Normal	-53	7.7	71.8	15.7	9.5	2.2	0.8	5.5	1.2	0.7	0.2	0.1	-53	420	-53	78.2	74	27	29	7	9.1
23	UIC_Subject_23	Pulmonary	2	3.31	4.43	1.3384	0	89	226	67	167	21	59	F	AA	60_plus	35.78	G2	Former	B	Y	N	2014	Quart1	Skull_Thigh	60	85	Advanced	-63	5.3	70.9	15.6	7.8	4.9	0.8	3.8	0.8	0.4	0.3	0	-63	486	-63	84.1	48	26	31	6.8	9.3
24	UIC_Subject_24	Gastric	3	3.13	3.48	1.1118	0	5	17	7	15	0	0	F	AA	30_39	33.72	G1	Former	C	Y	N	2009	Quart3	Skull_Thigh	60	73	Normal	-70	7.7	55.3	35.4	7.2	1.7	0.4	4.2	2.7	0.5	0.1	0	-70	1246	-70	80.7	57	20	14	7.4	9.8
25	UIC_Subject_25	LN	3	3.05	13.24	4.341	1	175	619	150	498	24	121	F	C	30_39	24.5	Norm	Never	A	Y	N	2009	Quart3	Skull_Thigh	60	87	Lung_Nodules	4	4.6	76.2	11.3	10.4	1.6	0.5	3.5	0.5	0.5	0.1	0	4	150	4	100.1	61	20	27	7.2	9.4
26	UIC_Subject_26	LN	3	2.7	7.2	2.6667	1	155	416	154	411	1	5	M	C	40_50	35.53	G2	Never	C	Y	N	2012	Quart1	Skull_Thigh	70	195	Lung_Nodules	-36	3.8	51.4	29.9	10.4	7.4	0.9	2	1.1	0.4	0.3	0	-36	501	-36	103.2	91	32	51	7.2	9.2
27	UIC_Subject_27	Pulmonary	1	2.05	4.72	2.3024	1	101	235	101	235	0	0	F	AA	40_50	27.24	OverW	Former	C	Y	N	2013	Quart2	Skull_Thigh	59	60	Lung_Nodules	-56	3.2	46.1	40.1	10.2	2.5	1.1	1.5	1.3	0.3	0.1	0	-56	495	-56	83.1	72	18	12	7.3	9.4
28	UIC_Subject_28	Pulmonary	3	2.2	6.46	2.9364	1	32	101	29	96	2	5	F	C	40_50	24.82	Norm	Current	B	Y	N	2013	Quart1	Skull_Thigh	65	95	Normal	-46	10.5	75.3	16.3	7.2	0.7	0.5	7.9	1.7	0.8	0.1	0.1	-46	782	-46	86.6	57	15	18	6.8	9.5
29	UIC_Subject_29	Liver	1	3.42	8.06	2.3567	1	156	549	86	307	70	242	F	AA	50_60	35.43	G2	Never	A	Y	N	2011	Quart2	Skull_Thigh	45	68	Normal	14	3.4	40.7	36.8	15.2	6.2	1.1	1.4	1.2	0.5	0.2	0	14	518	14	111.6	122	33	31	7	9.8
30	UIC_Subject_30	Liver	1	3.34	4.72	1.4132	0	14	38	14	38	0	0	F	AA	30_39	36	G2	Never	C	Y	N	2010	Quart2	Skull_Thigh	64	91	Normal	-22	9	63.8	29.6	5.6	0.5	0.5	5.7	3.7	0.6	0.1	0	20	1248	-22	91.4	76	30	27	7.8	9.5
31	UIC_Subject_31	LN	2	2.12	9.21	4.3443	1	37	132	30	110	6	22	M	AA	30_39	17.78	Norm	Never	A	Y	N	2014	Quart1	Skull_Thigh	64	74	Lung_Nodules	1	5.3	39	40.6	12.9	6.5	1	2.1	2.1	0.7	0.3	0.1	-12	910	1	70.7	85	26	18	7	9.6
32	UIC_Subject_32	LN	1	2.81	11.2	3.9858	1	29	95	0	0	29	95	M	AA	40_50	37.86	G2	Never	A	Y	N	2008	Quart3	Skull_Thigh	60	115	Normal	-24	4.4	57.8	13.2	18.3	9.6	1.1	2.6	0.6	0.8	0.4	0	-24	136	-24	66.1	72	28	22	8.1	9.3
33	UIC_Subject_33	Pulmonary	3	2.69	20.65	7.6766	1	166	1374	166	1374	0	0	M	C	30_39	32.28	G1	Never	B	Y	N	2013	Quart1	Skull_Thigh	60	101	GGO_Consolidation_Atelectasis	9	6.9	76.6	14.9	6.9	0.7	0.9	5.3	1	0.5	0	0.1	9	222	9	51.7	60	18	18	7.6	9.7
34	UIC_Subject_34	Pulmonary	2	3.9	14.61	3.7462	1	1884	10847	83	625	1801	10222	F	AA	40_50	31.92	G1	Current	B	Y	N	2010	Quart2	Skull_Thigh	60	95	Advanced	1	11.1	75.3	15.8	6.4	1.9	0.6	8.3	1.7	0.7	0.2	0.1	29	453	1	86.5	448	70	101	8.3	10.3
35	UIC_Subject_35	LN	3	2.52	16.95	6.7262	1	21	73	0	0	13	44	M	C	50_60	29.21	OverW	Never	D	Y	N	2011	Quart2	Skull_Thigh	60	77	GGO_Consolidation_Atelectasis	6	3.6	71.9	12.8	12.8	1.4	1.1	2.6	0.5	0.5	0.1	0	6	91	6	55.9	60	20	35	6.3	9
36	UIC_Subject_36	Pulmonary	3	2.9	11.86	4.0897	1	11	71	0	0	11	71	M	C	60_plus	25.62	OverW	Never	A	Y	N	2016	Quart1	Skull_Thigh	67	100	Lung_Nodules	-42	7.6	70.2	18.5	8.8	1.8	0.7	5.3	1.4	0.7	0.1	0.1	-42	766	-42	67.1	71	24	23	7.1	9.7
37	UIC_Subject_37	LN	3	1.98	9.54	4.8182	1	696	2318	696	2318	0	0	M	C	40_50	23.36	Norm	Former	B	Y	N	2017	Quart1	Skull_Thigh	60	103	GGO_Consolidation_Atelectasis	-36	7.7	84	5.4	7	2.9	0.7	6.5	0.4	0.5	0.2	0.1	-36	73	-36	67.7	91	13	8	7.8	10.2
38	UIC_Subject_38	Pulmonary	1	2.96	2.96	1	0	0	0	0	0	0	0	M	AA	50_60	43.17	G3_Above	Former	D	Y	N	2007	Quart3	Skull_Thigh	78	98	Advanced	-40	6.7	68.6	22.2	7.6	1.1	0.5	4.6	1.5	0.5	0.1	0	-40	956	-40	86.8	80	16	10	7	9.2
39	UIC_Subject_39	Liver	1	2.5	2.5	1	0	0	0	0	0	0	0	M	AA	50_60	25.75	OverW	Former	B	Y	N	2003	Quart4	Skull_Thigh	71	94	Lung_Nodules	20	4.5	80.1	12.5	6.3	0.8	0.3	3.6	0.6	0.3	0	0	20	294	20	76.2	82	30	31	6.8	9.5
40	UIC_Subject_40	LN	2	2.62	10.6	4.0458	1	124	226	85	118	39	108	F	AA	50_60	30.64	G1	Current	D	Y	N	2005	Quart4	Skull_Thigh	68	67	Advanced	-27	9.7	87.2	8.3	4	0.4	0.1	8.5	0.8	0.4	0	0	-27	408	-27	31.7	161	24	23	5.9	8.8
41	UIC_Subject_41	Pulmonary	1	2.95	2.95	1	0	0	0	0	0	0	0	F	AA	50_60	33.54	G1	Never	A	Y	N	2014	Quart2	Skull_Thigh	71	98	Normal	-36	8.1	61.3	30.4	4.9	2.9	0.5	4.9	2.4	0.4	0.2	0	-36	1018	-36	97.7	96	13	10	7.1	10.2
42	UIC_Subject_42	Skin	3	3.73	3.73	1	0	0	0	0	0	0	0	M	AA	40_50	42.4	G3_Above	Former	B	Y	N	1995	Quart4	Skull_Thigh	60	138	Normal	-67	11.3	73.7	19.4	6.3	0.3	0.3	8.3	2.2	0.7	0	0	-67	421	-67	34.9	58	15	21	6	11.1
43	UIC_Subject_43	Breast	1	2.41	2.41	1	0	0	0	0	0	0	0	F	AA	50_60	37.85	G2	Never	D	Y	N	2004	Quart4	Skull_Thigh	60	98	Normal	-42	7	57	32.2	9.9	0.2	0.7	4	2.3	0.7	0	0	-42	989	-42	94.4	66	27	29	6.5	9.1
44	UIC_Subject_44	Pulmonary	1	2.77	2.77	1	0	0	0	0	0	0	0	F	AA	50_60	29.07	OverW	Never	D	Y	N	1996	Quart4	Skull_Thigh	60	82	Normal	-26	11.5	80.9	14.1	3.7	0.6	0.7	9.3	1.6	0.4	0.1	0.1	-26	826	-26	79	53	19	17	6.6	10.1
45	UIC_Subject_45	LN	3	1.97	3.69	1.8731	0	13	32	13	32	0	0	F	C	40_50	19.15	Norm	Current	B	Y	N	2014	Quart1	Skull_Thigh	60	88	Lung_Nodules	-14	6.3	87.2	8.1	4.3	0.2	0.2	5.5	0.5	0.3	0	0	-14	204	-14	72.4	34	19	18	6.5	9.8
46	UIC_Subject_46	LN	1	2.47	4.85	1.9636	0	6	14	0	0	6	14	M	C	40_50	32.62	G1	Never	C	Y	N	2011	Quart2	Skull_Thigh	60	133	Normal	-58	6.8	60.9	23.9	11.9	2.6	0.7	4.1	1.6	0.8	0.2	0	-58	562	-58	96.2	76	30	39	7.1	9.5
47	UIC_Subject_47	Pulmonary	3	2.85	12.28	4.3088	1	187	322	72	281	115	41	M	C	30_39	36.38	G2	Former	B	Y	N	2015	Quart1	Skull_Thigh	66	82	GGO_Consolidation_Atelectasis	-62	9.2	68.8	18.4	9.5	2.1	0.4	6.3	1.7	0.9	0.2	0	-62	739	-62	69	70	14	38	7.2	8.7
48	UIC_Subject_48	LN	3	2.88	8.12	2.8194	1	95	305	95	305	0	0	M	AA	30_39	37.25	G2	Never	E	Y	N	2016	Quart1	Skull_Thigh	60	75	Normal	-15	5.7	78.3	16.9	4.2	0.4	0.2	4.5	1	0.2	0	0	-15	439	-15	76.9	45	17	22	6.6	9.3
49	UIC_Subject_49	Pulmonary	2	2.25	2.25	1	0	0	0	0	0	0	0	F	AA	40_50	26.45	OverW	Former	D	Y	N	2005	Quart3	Skull_Thigh	60	87	GGO_Consolidation_Atelectasis	-2	11.1	83.1	12	3.2	1.5	0.2	9.3	1.3	0.4	0.2	0	-2	620	-2	79.3	57	14	13	6.3	9.1
50	UIC_Subject_50	Pulmonary	1	2.38	2.38	1	0	0	0	0	0	0	0	M	C	60_plus	21.7	Norm	Former	B	Y	N	2008	Quart3	Skull_Thigh	62	70	Lung_Nodules	-108	7	60.4	28.2	9.4	1.1	0.9	4.2	2	0.7	0.1	0.1	-108	576	-108	78.2	126	23	25	6.3	9.4
51	UIC_Subject_51	Pulmonary	3	3.6	3.6	1	0	0	0	0	0	0	0	F	C	60_plus	23.81	Norm	Former	B	Y	N	2007	Quart3	Skull_Thigh	60	88	GGO_Consolidation_Atelectasis	-28	9.9	71.8	18.7	7.4	1.2	0.9	7.1	1.8	0.7	0.1	0.1	-126	531	-28	99.1	48	15	23	5.9	9.5
52	UIC_Subject_52	Pulmonary	1	2.72	2.72	1	0	0	0	0	0	0	0	F	C	40_50	48.34	G3_Above	Former	D	Y	N	2011	Quart2	Skull_Thigh	56	93	Normal	-20	5.5	61.1	30.6	6.6	1.4	0.3	3.4	1.7	0.4	0.1	0	-20	839	-20	98	91	34	32	6.4	8.9
53	UIC_Subject_53	Bone Marrow	1	2.33	2.33	1	0	0	0	0	0	0	0	F	C	40_50	35.25	G2	Never	A	Y	N	1999	Quart4	Skull_Thigh	59	90	Normal	-8	8.4	59.3	28	7.2	3.8	1.7	5	2.4	0.6	0.3	0.1	-8	905	-8	80.9	129	26	38	6.7	9.5
54	UIC_Subject_54	Pulmonary	2	2.41	2.41	1	0	0	0	0	0	0	0	F	C	50_60	27.93	OverW	Never	E	Y	N	1991	Quart4	Skull_Thigh	76	72	Lung_Nodules	-41	6.5	63.7	19.6	9.2	6.1	1.4	4.1	1.3	0.6	0.4	0.1	-146	465	-41	208.5	164	59	68	7.1	9.5
55	UIC_Subject_55	LN	3	2.67	2.67	1	0	0	0	0	0	0	0	F	C	30_39	40.43	G3_Above	Never	A	Y	N	2014	Quart1	Skull_Thigh	65	85	Normal	-18	6.9	72.3	18.8	5.5	2.8	0.6	5	1.3	0.4	0.2	0	-18	446	-18	103.1	34	27	37	8.4	9.5
56	UIC_Subject_56	Pulmonary	3	2.25	2.25	1	0	0	0	0	0	0	0	M	C	60_plus	22.76	Norm	Never	D	Y	N	2014	Quart1	Skull_Thigh	70	112	Normal	-51	6.9	88.3	5	4.3	1.9	0.5	6.1	0.3	0.3	0.1	0	-51	125	-51	46.9	39	38	35	5.9	9.8
57	UIC_Subject_57	Pulmonary	1	2.85	2.85	1	0	0	0	0	0	0	0	F	AA	30_39	29.69	OverW	Former	A	Y	N	1994	Quart4	Skull_Thigh	60	85	Advanced	-117	5.2	59.5	25.6	9.9	4.3	0.7	3.1	1.3	0.5	0.2	0	-117	769	-117	87.2	49	21	18	7	9
58	UIC_Subject_58	Pulmonary	3	5.22	34.39	6.5881	1	570	3736	370	1387	200	2349	F	C	30_39	42.1	G3_Above	Former	A	Y	N	2015	Quart1	Skull_Thigh	58	98	GGO_Consolidation_Atelectasis	13	11.1	85.5	8	6.2	0.1	0.2	9.5	0.9	0.7	0	0	-15	399	13	74.7	58	16	23	7.5	9.8
[truncated: 8 more columns]
